# Supplementary material for: Exploring Intra- and Intermolecular Interactions in Selected N-Oxides—The Role of Hydrogen Bonds
Source: Molecules. 2022 Jan 25;27(3):792. doi: 10.3390/molecules27030792 (PMC8846293; doi:10.3390/molecules27030792)
Supplement: Supplementary file 1 [file molecules-27-00792-s001.zip]

Archive with 1 entries (1 files):
- molecules-1564408-supplementary.pdf
